# Supplementary material for: Descriptive statistics and visualization of data from the R datasets package with implications for clusterability
Source: Data Brief. 2019 May 24;25:104004. doi: 10.1016/j.dib.2019.104004 (PMC6612012; doi:10.1016/j.dib.2019.104004)
Supplement: Multimedia component 2 [file mmc2.zip]

Archive with 1 entries (1 files):
- dib_104004_mmc2.r
